# Supplementary material for: Scaling and Benchmarking an Evolutionary Algorithm for Constructing Biophysical Neuronal Models
Source: Front Neuroinform. 2022 Jun 17;16:882552. doi: 10.3389/fninf.2022.882552 (PMC9248031; doi:10.3389/fninf.2022.882552)
Supplement: Supplementary file 2 [file Data_Sheet_2.xlsx]

## Sheet: Data Sheet 2 - 882552
	stim name	AHP_depth	AP_duration_half_width_change	chi_square_normal	AP_height	AP_duration_change	ISI_values	AP_width	fast_AHP	AP_amplitude_from_voltagebase	AHP_time_from_peak	AP_fall_rate_change	AP_fall_time	AP_amplitude_diff	isi	mean_AP_amplitude	min_voltage_between_spikes	time_to_first_spike	time_to_last_spike	AHP_depth_from_peak
0	long square	22.574	0.0684041	123.324	20.6614	0.0927539	87.5061	0.623498	8.14052	57.1186	19.2962	0.209597	0.892328	2.28961	4.57626	3.97107	28.3088	242.7	29.6	44.2965
1	short square	23.1238	0	99.9312	0.793804	0	0	0	0	10.6846	42.2	0	0.6	0	1.4	0.717128	0	1.4	1.4	12.4392
2	long square2	0	0	190.005	0	0	0	0	0	0	0	0	0	0	0	0	0	0	0	0
3	long square3	18.7121	0.315167	190.212	14.4106	0.200633	31.3275	0.455339	5.12231	38.2235	14.6096	0.398208	0.988264	2.85139	1.29556	7.40155	22.9126	10.5	15	36.6032
4	long square4	0	0	163.403	0	0	0	0	0	0	0	0	0	0	0	0	0	0	0	0
5	noise (test set)	20.6612	0.501747	227.622	11.8849	0.48934	49.5789	0.709868	7.83269	32.726	9.49346	0.417942	1.2379	12.1088	2.14514	3.10072	22.5417	4	16.2	30.4235
6	noise2 (test set)	37.7646	0.602368	80.053	13.7008	0.52974	64.6796	0.444154	31.5747	22.2126	13.1829	0.542719	1.31737	9.00171	2.66645	9.97305	6.83669	4.9	114.3	24.5897
7	long square5 (test set)	18.2889	1.86823	197.015	8.73479	1.70323	20.3636	0.364966	4.73898	22.6743	12.0242	2.90031	1.11086	6.08506	0.955295	5.23265	14.6879	17.8	47.3	21.2509
